# Supplementary material for: Chemical Recycling of Polyolefins Waste Materials Using Supercritical Water
Source: Polymers (Basel). 2022 Oct 19;14(20):4415. doi: 10.3390/polym14204415 (PMC9609547; doi:10.3390/polym14204415)
Supplement: Supplementary file 1 [file polymers-14-04415-s001.zip]

Archive with 1 entries (1 files):
- polymers-1940723-supplementary.pdf
